# Supplementary material for: Meta-Analysis-Based Preliminary Exploration of the Connection between ATDILI and Schizophrenia by GSTM1/T1 Gene Polymorphisms
Source: PLoS One. 2015 Jun 5;10(6):e0128643. doi: 10.1371/journal.pone.0128643 (PMC4457417; doi:10.1371/journal.pone.0128643)
Supplement: S1 Table — (XLS) [file pone.0128643.s002.xls]

## Sheet: Sheet1
S1 Table Characteristics of studies included in the meta-analysis
studies (year)	Ethnicity	Characteristics of cases	Characteristics of controls	Genotyping method	PCR primers for GSTM1	PCR primers for GSTT1
ATDILI and GSTM1/T1 polymorphisms
An et al. (2010)	Chinese	101 TB patients with ATDLI; ALT and/or AST >2 ULN; and/or increased TBIL accompanied by nausea, vomiting and other gastrointestinal symptoms; F:M =30:71	107 TB patients without ATDLI; F:M = 48:59	PCR	215-bp fragment incorporating exon 6,7 and intron 6.P1:5'-GAA CTC CCT GAA AAG CTA AAGC-3'; P2:5'-GTT GGG CTC AAA TAT ACG GTG G-3'	480-bp fragment incorporating intron 4.P1:5'-TTC CTT ACT GGT CCT CAC ATC TC-3'; P2:5'-TCA CCG GAT CAT GGC CAG CA-3'
Chatterjee et al. (2009)	Indian	51 pulmonary TB patients developed hepatotoxicity based on the criteria of drug-induced liver injuries such as: ALT >3 ULN; or TBIL>1.0 mg/dl; or ALT <3 ULN but associated with severe anorexia, nausea, vomiting; patients without pre-existing documented liver diseases: cirrhosis / acute or chronic hepatitis / alcoholic liver disease; F:M =26:25; mean age= 37.16 ± 14.44	100 pulmonary TB patients without hepatotoxicity; with matched age, sex, disease severity and drug dosage; F:M =37:63; mean age= 33.08 ± 15.06	multiplex PCR	215-bp fragment incorporating exon 6,7 and intron 6.P1:5'-GAA CTC CCT GAA AAG CTA AAGC-3'; P2:5'-GTT GGG CTC AAA TAT ACG GTG G-3'	480-bp fragment incorporating intron 4.P1:5'-TTC CTT ACT GGT CCT CAC ATC TC-3'; P2:5'-TCA CCG GAT CAT GGC CAG CA-3'
Guo et al. (2009)	Chinese	106 TB patients with ADIH; AST or ALT >3 ULN, or elevation was observed in AST, ALP and TBIL and one of them >2 ULN; F:M =33:73; mean age: 49 ± 19	106 TB patients without ADIH; F:M =33:73; mean age= 49 ± 19	PCR	273-bp fragment incorparating intron 4. P1:5'-CTG CCC TAC TTG ATT GAT GGG-3'; P2: 5'-CTG GAT TGT AGC AGA TCA TGC-3'	480-bp fragment incorporating intron 4.P1:5'-TTC CTT ACT GGT CCT CAC ATC TC-3'; P2:5'-TCA CCG GAT CAT GGC CAG CA-3'
Huang et al. (2007)	Chinese	115 DILI patients included based on Drug-induced Liver Injury Network, such as: ALT/AST>5ULN/BV or ALP>2ULN/BV, CAS>5, etc; patients without possible acute or chronic viral hepatitis/chronic alcoholism or fatty liver/probable autoimmune liver diseases/any other major hepatic or systemic diseases /CAS<5, etc; F:M = 42:73; mean age= 60.3 ± 12.1	115 in- and out-patients without hepatotoxicity matching with sex, age, drug(s), duration of therapy of cases; F:M=42:73; mean age= 59.1 ± 11.3	multiplex PCR	215-bp fragment incorporating exon 6,7 and intron 6.P1:5'-GAA CTC CCT GAA AAG CTA AAGC-3'; P2:5'-GTT GGG CTC AAA TAT ACG GTG G-3'	480-bp fragment incorporating intron 4.P1:5'-TTC CTT ACT GGT CCT CAC ATC TC-3'; P2:5'-TCA CCG GAT CAT GGC CAG CA-3'
Leiro et al. (2008)	Caucasian	35 ADIH patients; ALT/AST>3ULN; F:M =21:14; age= 34 (24–50)	60 active TB patients showing no evidence of ADIH; F:M =35:25; age= 31 (25–42)	PCR	215-bp fragment incorporating exon 6,7 and intron 6.P1:5'-GAA CTC CCT GAA AAG CTA AAGC-3'; P2:5'-GTT GGG CTC AAA TAT ACG GTG G-3'	480-bp fragment.P1:5'-TTC CTT ACT GGT CCT CAC ATC TC-3'; P2:5'-TCA CCG GAT CAT GGC CAG CA-3'
Monteiro et al. (2012)	Brazilian	59 TB patients with ATDILI; serum ALT levels > 2ULN; F:M= 14:45	118 TB patients without any ATDILI; F:M= 46:72	PCR	381-bp fragment incorporating exon 7. P1:5'-GAA TGA GAT CTG TTT TGC TTC ACG-3';P2:GC GAG ATA ATT CTG TTA CCT TAC TGG-3'	517-bp fragment incorporating intron 4.P1:5'-GTG AGC CAG TAT CTC CCC AGA CA-3'; P2:5'-CTG CTT TAT GGT GGG GTC TGC A-3'
Roy et al (2001)	Indian	33 pulmonary TB patients receiving ATD drugs with ADIH based on ICC; their serum bilirubin >3.0 mg/dl and ALT >2 ULN; patients without pre-existing liver disease, evidence of viral hepatitis, chronic alcoholism, history of intake of other hepatotoxic drugs, concurrent medical illness and pregnancy; age : 18 - 75	33 age- and sex-matched pulmonary TB patients; patients without any clinical symptoms suggestive of hepatotoxicity and/or biochemical evidence of liver dysfunction during stringent follow up while on ATD treatment; age: 18 - 75	PCR	630-bp fragment incorporateing exon 3,4,5 and intron 3,4.P1:5’-CCT GAT TAT GAC AGA AGC CAG-3', P2:5’-CTG GAT TGTA GCA GAT CAT GC-3’	480-bp fragment incorporating intron 4.P1:5'-TTC CTT ACT GGT CCT CAC ATC TC-3'; P2:5'-TCA CCG GAT CAT GGC CAG CA-3'
Sotsuka et al. (2011)	Japanese	20 active TB inpatients with hepatotoxicity; ALT/AST >3 ULN; F:M= 2:18; mean age= 59.9±20.2	92 active TB inpatients without hepatotoxicity; F:M= 24:68; mean age= 50.4 ± 17.3	PCR	215-bp fragment incorporating exon 6,7 and intron 6.P1:5'-GAA CTC CCT GAA AAG CTA AAGC-3'; P2:5'-GTT GGG CTC AAA TAT ACG GTG G-3'	480-bp fragment incorporating intron 4.P1:5'-TTC CTT ACT GGT CCT CAC ATC TC-3'; P2:5'-TCA CCG GAT CAT GGC CAG CA-3'
Tang et al. (2012)	Chinese	89 anti-TB treatment patients with ADIH; ALT >2 ULN or a combined increase in AST/ TBIL >2 ULN;causality was assessed as certain, probable or possible based on the WHO Uppsala Monitoring Centre criteria; F:M =24:65; mean age= 43.7 ± 16.4 (20.0–80.0)	359 anti-TB treatment patients without ADIH, with matched age (within 5 years old), sex, treatment history, disease severity and drug dosage; F:M =96:260; mean age= 43.6 ± 16.4 (17.0–84.0)	multiplex PCR	215-bp fragment incorporating exon 6,7 and intron 6.P1:5'-GAA CTC CCT GAA AAG CTA AAGC-3'; P2:5'-GTT GGG CTC AAA TAT ACG GTG G-3'	480-bp fragment incorporating intron 4.P1:5'-TTC CTT ACT GGT CCT CAC ATC TC-3'; P2:5'-TCA CCG GAT CAT GGC CAG CA-3'
Teixeira et al. (2011)	Brazilian	26 active TB patients with a history of acute ATDH; transaminase values >3 ULN; F:M =10:16; mean age= 47.58 ± 20.07	141 active TB patients with no evidence of anti-TB hepatic side effects with matched age, sex and basal liver function; F:M =67:74; mean age= 42.99 ± 14.94	multiplex PCR	273-bp fragment incorparating intron 4. P1:5'-CTG CCC TAC TTG ATT GAT GGG-3'; P2: 5'-CTG GAT TGT AGC AGA TCA TGC-3'	480-bp fragment incorporating intron 4.P1:5'-TTC CTT ACT GGT CCT CAC ATC TC-3'; P2:5'-TCA CCG GAT CAT GGC CAG CA-3'
Wang et al. (2010)	Chinese	104 TB patients with ADIH; ALT/bilirubin/AST/alkaline phosphatase/total bilirubin ≥2 ULN; negative for hepatitis A antibody, hepatitis B surface antigen and hepatitis C marker; no other factors influencing the levels of AST/ALT/serum proteins, such as alcohol-induced liver disease, hypoxia, auto - immune disease, congestive heart failure and bacteraemia; causality assessment score >5; F:M =34:70;…	111 TB patients without ADIH; patients without chronic HBV infection, alcohol consumption, obesity, senility and poor nutritional; F:M = 36:75; mean age: 44.68 ± 11.24	PCR	215-bp fragment incorporating exon 6,7 and intron 6.P1:5'-GAA CTC CCT GAA AAG CTA AAGC-3'; P2:5'-GTT GGG CTC AAA TAT ACG GTG G-3'	none
Zhu et al. (2011)	Chinese	228 TB patients with ATDILI; AST and/or ALT >2 ULN; or increased ALT, AST accompanied by gradually increased TBIL; F:M = 96:132; mean age= 39.79±19.493	300 TB patients without ATDILI; F:M = 140:160; mean age= 37.49±19.472	multiplex PCR	215-bp fragment incorporating exon 6,7 and intron 6.P1:5'-GAA CTC CCT GAA AAG CTA AAGC-3'; P2:5'-GTT GGG CTC AAA TAT ACG GTG G-3'	480-bp fragment incorporating intron 4.P1:5'-TTC CTT ACT GGT CCT CAC ATC TC-3'; P2:5'-TCA CCG GAT CAT GGC CAG CA-3'
Zhu et al. (2004)	Chinese	50 TB patients with ADIH; ALT and/or AST >120 IU/l; or TBIL >1.5 ULN; or increased ALT and/or AST accompanied by fatigue, nausea and jaundice	294 TB patients without ADIH	PCR	215-bp fragment incorporating exon 6,7 and intron 6.P1:5'-GAA CTC CCT GAA AAG CTA AAGC-3'; P2:5'-GTT GGG CTC AAA TAT ACG GTG G-3'	none
SCZ and GSTM1/T1 polymorphisms
Gravina et al. （2011）	Italian	138 schizophrenic outpatients diagnosed on DSM-IV criteria; patients without a history of alcohol /drug dependence / traumatic head injury / any past or present major medical / neurological illness / any additional psychiatric disorder / any brain pathology identified on magnetic resonance imaging / mental retardation; F:M = 56: 82; mean age=47.33 ± 5.18	133 healthy individuals matched with age and gender; F:M =71:62; mean age=47.84± 3.80	PCR	215-bp fragment incorporating exon 6,7 and intron 6.P1:5'-GAA CTC CCT GAA AAG CTA AAGC-3'; P2:5'-GTT GGG CTC AAA TAT ACG GTG G-3'	480-bp fragment incorporating intron 4.P1:5'-TTC CTT ACT GGT CCT CAC ATC TC-3'; P2:5'-TCA CCG GAT CAT GGC CAG CA-3'
Harada et al. (2001)	Japanese	87 schizophrenic patients diagnosed on DSM-IV criteria, without other psychiatric disorders; F:M=34:53; mean age=46.8 ± 14.5	117 healthy individuals without history of psychiatric disorders; F:M =30:87; mean age=48.58± 10.2	PCR	257-bp fragment incorporating exon7. P1:5'-CTT CAC GTG TTA TGG AGG TTC-3'; P2:5'-GCG AGT TAT TCT GTG TGT AGC-3'	none
Pae et al. (2004)	Korean	111 schizophrenic inpatients diagnosed on DSM-IV criteria, without neurological illnesses and medico-surgical illnesses; F:M =67:44; mean age=46.8± 8.7	130 healthy individuals without current psychiatric problems or a history of psychiatric illnesses; F:M =74:56; mean age=45.9± 7.4	PCR	215-bp fragment incorporating exon 6,7 and intron 6.P1:5'-GAA CTC CCT GAA AAG CTA AAGC-3'; P2:5'-GTT GGG CTC AAA TAT ACG GTG G-3'	none
Raffa et al. (2013)	Tunisian	138 schizophrenic patients diagnosed on DSM-IV-TR criteria; patients without other psychiatric disorders including major depression, schizoaffective disorder, substance abuse (except tobacco consumption ), or mental retardation; F:M =18:120; mean age=32.67± 7.44	123 healthy individuals without personal or family history of major psychiatric disorders including schizophrenia, bipolar disorder or major depression; F:M =24:99; mean age=31.28± 5.28	multiplex PCR	215-bp fragment incorporating exon 6,7 and intron 6.P1:5'-GAA CTC CCT GAA AAG CTA AAGC-3'; P2:5'-GTT GGG CTC AAA TAT ACG GTG G-3'	480-bp fragment incorporating intron 4.P1:5'-TTC CTT ACT GGT CCT CAC ATC TC-3'; P2:5'-TCA CCG GAT CAT GGC CAG CA-3'
Saadat et al. (2007)	Iranian	292 schizophrenia in-patients diagnosed on DSM-IV criteria; patients without other psychiatric disorders: schizoaffective disorder/ major depressive /episode with psychotic features /substance abuse / bipolar disorder / mental retardation; F:M =86:206; mean age= 41.6± 14.0	292 healthy blood donors matched to the patients according to age (±5 years) and gender; subjects without history of psychiatric disorders, cancers, asthma, cataracts, or psychotic disorder including schizophrenia, bipolar disorder and major depression; F:M =86:206; mean age=43.5 ± 15.0	PCR	none	480-bp fragment incorporating intron 4.P1:5'-TTC CTT ACT GGT CCT CAC ATC TC-3'; P2:5'-TCA CCG GAT CAT GGC CAG CA-3'
Watanabe et al. (2010)	Japanese	627 schizophrenic patients diagnosed on DSM-IV criteria; F:M = 293：334; mean age= 39.9± 13.9	620 mentally healthy individuals without personal or family history of psychiatric disorders; F:M=303:317; mean age= 38.2± 10.6	TaqMan real-time PCR assay	Applied Biosystems Assay ID. Hs02575461_cn; within exon 1	none
